# Supplementary material for: Estimation of the Burden of Pandemic(H1N1)2009 in Developing Countries: Experience from a Tertiary Care Center in South India
Source: PLoS One. 2012 Sep 5;7(9):e41507. doi: 10.1371/journal.pone.0041507 (PMC3434194; doi:10.1371/journal.pone.0041507)
Supplement: Table S3 — Calculated correlation coefficients (Pearson's r), using the raw weekly numbers of SARI admissions (total), A/H1N1/09 SARI admissions, A/H1N1/09 mortality and all-cause mortality. We examined if there existed a relationship of weekly numbers of total SARI admissions with A/H1N1/09 mortality, A/H1N1/09 SARI admissions and all-cause mortality. All cause mortality showed a negative correlation with A/H1N1/09 SARI cases. Comparison of all other parameters showed a positive correlation. (XLS) [file pone.0041507.s003.xls]

## Sheet: Table 3
Table S3 Correlation Matrix for weekly values of variables during the pandemic period ( peak and post-peak periods)
	Total SARI cases	A/H1N1/09 Mortality	All cause mortality	A/H1N1/09 SARI cases
Total SARI cases		0.610 (<0.0001)	0.178 (0.279)	0.793 (<0.0001)
A/H1N1/09 Mortality	0.610 (<0.0001)		0.380 (0.017)	0.487 (0.002)
All cause mortality	0.178 (0.279)	0.380 (0.017)		-0.084 (0.612)
A/H1N1/09 SARI cases	0.793 (<0.0001)	0.487 (0.002)	-0.084 (0.612)
Correlation matrix for the pandemic period (Including both the peak and post-peak pandemic periods) was created by calculating the Pearson’s r for the variables in Row 3-6 with those of column B-E. Each cell represents the correlation between the 2 variables in the corresponding row and column. Number expressed in each cell represents the value of r (p value) for each of the comparisons.
